# Supplementary material for: Khat consumption and undernutrition among adult population in Ethiopia: A systematic review and meta-analysis
Source: PLoS One. 2024 Apr 23;19(4):e0299538. doi: 10.1371/journal.pone.0299538 (PMC11037525; doi:10.1371/journal.pone.0299538)
Supplement: S1 Table — (XLSX) [file pone.0299538.s002.xlsx]

## Sheet: Risk of bias for C-S
	S1 Table: The JBI parameters for inclusion of cross sectional study articles on the association between khat chewing and undernutrition among adults in Ethiopia.
			Risk of Bias (JBI) for cross-sectional studies
S.No	Author, Year	Were the criteria for inclusion in the sample clearly defined?	Were the study subjects and the setting described in detail?	Was the exposure measured in a valid and reliable way?	Were objective, standard criteria used for measurement of the condition?	Were confounding factors identified?	Were strategies to deal with confounding factors stated?	Were the outcomes measured in a valid and reliable way?	Was appropriate statistical analysis used?	Overall score	Evaluation
1	Gelan Z et al., 2023	1	1	1	1	1	1	1	1	8	low
2	Tesfaw et al. 2021	1	1	0	0	1	1	1	1	6	Moderate
3	Damie et al. 2015	1	1	1	1	1	1	1	1	8	low
4	Abera et al. 2017	1	1	0	1	0	1	1	1	6	Moderate
5	Assefa et al. 2020	1	0	1	0	1	1	1	1	6	Moderate
6	Hussein et al. 2019	1	1	1	1	0	1	1	1	7	low
7	Balew et al. 2000	1	1	0	1	1	1	1	1	7	low
8	Oumer et al. 2019	1	1	1	1	1	1	1	1	8	low
9	Dedha et al. 2017	1	1	1	1	1	1	1	1	8	low
10	Kabtu et al. 2022	1	1	1	0	1	1	1	1	7	low
11	Minas et al. 2022	1	1	1	1	1	1	1	1	8	low
12	Kassie et al. 2020	1	1	1	0	1	1	1	1	7	low
13	Moges et al. 2016	1	1	1	1	1	1	1	1	8	low
14	Genene et al. 2023	1	1	1	1	1	1	1	1	8	low
		NB	The value one (1) refers to "Yes" while the value Zero refers to "No" or "Not applicable"
