# Supplementary material for: Khat consumption and undernutrition among adult population in Ethiopia: A systematic review and meta-analysis
Source: PLoS One. 2024 Apr 23;19(4):e0299538. doi: 10.1371/journal.pone.0299538 (PMC11037525; doi:10.1371/journal.pone.0299538)
Supplement: S2 Table — (XLSX) [file pone.0299538.s003.xlsx]

## Sheet: Risk of bias for Casecontrol
	S2 Table: The JBI parameters for inclusion of case control study articles on the association between khat chewing and undernutrition among adults in Ethiopia.
			Risk of Bias (JBI) for case control studies
S.No	Author, Year	Were the groups comparable other than presence of disease in cases or absence of disease in controls?	Were cases and controls matched appropriately?	Were the same criteria used for identification of cases and controls?	Was exposure measured in a standard, valid and reliable way?	Was exposure measured in the same way for cases and controls?	Were confounding factors identified?	Were strategies to deal with confounding factors stated?	Were outcomes assessed in a standard, valid and reliable way for cases and controls?	Was the exposure period of interest long enough to be meaningful?	Was appropriate statistical analysis used?	Overall score	Evaluation
1	Woldehawariya et al., 2017	1	0	1	1	0	1	1	1	1	1	8	Low
2	Adem et al. 2023	1	0	1	0	0	1	1	1	1	1	7	Moderate
3	Assefa et al. 2023	1	0	1	0	0	1	1	1	1	1	7	Moderate
		NB	The value one (1) refers to "Yes" while the value Zero refers to "No" or "Not applicable"
